# Supplementary material for: A glutamine metabolism gene signature with prognostic and predictive value for colorectal cancer survival and immunotherapy response
Source: Front Mol Biosci. 2025 May 15;12:1599141. doi: 10.3389/fmolb.2025.1599141 (PMC12119274; doi:10.3389/fmolb.2025.1599141)
Supplement: Supplementary file 1 [file Table1.xlsx]

## Sheet: baseline_table
Cohort	TCGA	GSE39582	GSE28722	GSE38832	GSE41258	GSE143985	GSE75316	GSE39084	AC-ICAM	p value
Mean Age(SD)	66.33494(12.75415)	66.8531(13.29419)	65.328(12.94515)	NA	63.45405(13.92407)	NA	67.56(11.96)	59.71(18)	68.18391(11.45751)	<0.001
Sex										<0.001
Female(n/percent)	290（46.7）	256(45.2)	NA	NA	87(46.8)	NA	18(30.5)	35(51.47)	166(47.7)
Male(n/percent)	331(53.3)	310(54.8)	NA	NA	98(52.7)	NA	41(69.5)	33(48.53)	182(52.3)
TNM stage										<0.001
Stage I (n/percent)	105（16.9）	33（5.8）	23（18.4）	18（14.8）	28（15.1）	NA	6（10.17）	8（11.76）	55（15.8）
Stage II(n/percent)	229（36.9）	264（46.6）	64（51.2）	35（28.7）	50（26.9）	55（60.4）	24（40.68）	23（33.82）	122（35.1）
Stage III(n/percent)	179（28.8）	205（36.2）	31（24.8）	39（32）	49（26.3）	36（39.6）	17（28.81）	16（23.53）	110（31.6）
Stage IV(n/percent)	88（14.2）	60（10.6）	5（4）	30（24.6）	58（31.2）	NA	12（20.34）	20（29.41）	61（17.5）
MSI/MSS Status										<0.001
MSS (n/percent)	430（69.2）	444（78.4）	NA	NA	117（62.9）	85（93.4）	48（81.36）	49（72.06）	NA
MSI (n/percent)	188（30.3）	75（13.3）	NA	NA	51（27.4）	5（5.5）	11（18.64）	19（27.94）	NA
CMS subtype										<0.001
CMS1 (n/percent)	68（11）	91（16.1）	NA	20（16.4）	29（15.6）	NA		10（14.71）	43（12.4）
CMS2 (n/percent)	207（33.3）	232（41）	NA	29（23.8）	70（37.6）	NA		17（25）	76（21.8）
CMS3(n/percent)	64（10.3）	69（12.2）	NA	19（15.6）	12（6.5）	NA		15（22.06）	66（19）
CMS4(n/percent)	117（18.8）	127（22.4）	NA	33（27）	27（14.5）	NA		17（25）	82（23.6）
